# Supplementary material for: Hydrophobic Membrane Wettability: Effects of Salinity and Temperature
Source: Membranes (Basel). 2025 Feb 9;15(2):58. doi: 10.3390/membranes15020058 (PMC11857761; doi:10.3390/membranes15020058)
Supplement: Supplementary file 1 [file membranes-15-00058-s001.zip]

Archive with 1 entries (1 files):
- membranes-3415435-supplementary.pdf
